# Supplementary material for: Peripheral Blood Exosomal miR-184-3p in Methamphetamine Use Disorder: Biomarker Potential and CRTC1-Mediated Neuroadaptation
Source: Curr Issues Mol Biol. 2025 Jun 20;47(7):479. doi: 10.3390/cimb47070479 (PMC12293370; doi:10.3390/cimb47070479)
Supplement: Supplementary file 1 [file cimb-47-00479-s001.zip]

Archive with 1 entries (1 files):
- cimb-3655324-supplementary.pdf
